# Supplementary material for: The role of juvenile hormone in regulating reproductive physiology and dominance in Dinoponera quadriceps ants
Source: PeerJ. 2019 Mar 1;7:e6512. doi: 10.7717/peerj.6512 (PMC6398374; doi:10.7717/peerj.6512)
Supplement: Supplemental Information 1 — Raw data for Pamminger et al. [file peerj-07-6512-s002.xls]

## Sheet: dino_main
id	Brood care_av_1	Brood care_avg_2	broodcare_change	Broodcare_stdev_1	Brood care_std_2	broodcare_std_change	Distance_av_1	Distance_av_2	distance_change	Distance_stdev_1	Distance_stdev_2	distance_std_change	NoAnts_av_1	NoAnts_av_2	noants_change	NoAnts_stdev_1	NoAnts_stdev_2	noants_std_change	Aggression_av_1	Aggression_av_2	aggression_change	Aggression_stdev_1	Aggression_stdev_2	aggression_std_change	Activity_av_1	Activity_av_2	activity_change	Activity_stdev_1	Activity_stdev_2	activity_std_change	Boldness_av_1	Boldness_av_1	boldness_change	Boldness_stdev_1	Boldness_stdev_2	boldnes_std_change	ovariole_max_wd	ovariole_min_wd	ovariole_avg_wd	oocyte_number	rank_lost		Colony	treatment	individual		legend
1	0.25	0	-0.25	0.5	0	-0.5	1.75	0.666667	-1.08333	1.70783	0.57735	-1.13047	1.75	2.75	1	1.70783	2.21736	0.509531	0	0	0	0	0	0	2.45122	2.27726	-0.173963	2.12137	1.20497	-0.916404	0.3125	9.38729	9.07479	0.625	1.47734	0.852342	0.158	0.107	0.125333	0	0		1	2	blue dot		treatment1	CoA
2	0.5	0.5	0	0.57735	0.57735	0	0.75	1	0.25	0.957427	0.816497	-0.140931	1.5	3.25	1.75	1.91485	1.70783	-0.207029	0	0	0	0	0	0	5.1162	2.50967	-2.60653	2.41059	1.20105	-1.20953	11.2542	0	-11.2542	22.0211	50	27.9789	0.183	0.098	0.129	0	-1		1	1	G6		treatment2	Methoprene
3	0	0.25	0.25	0	0.5	0.5	2.25	1.66667	-0.583333	1.5	1.1547	-0.345299	1.75	2.75	1	0.957427	2.62996	1.67253	0	0.5	0.5	0	0.57735	0.57735	1.71781	3.69165	1.97383	0.58571	1.93629	1.35058	20.8017	25	4.19833	33.2243	11.7308	-21.4935	0.094	0.081	0.0786667	0	-1		1	1	G8
4	0	0.25	0.25	0	0.5	0.5	0.75	0.75	0	0.5	1.5	1	4.5	4.75	0.25	1.29099	2.62996	1.33896	0.5	0.25	-0.25	1	0.5	-0.5	6.68372	8.93165	2.24793	6.34202	4.68906	-1.65296	47.1608	19.0329	-28.1279	15.6139	46.7517	31.1378	0.135	0.067	0.118	0	-2		2	2	orange dot x 2
5	0	0	0	0	0	0	1	2.25	1.25	0.816497	1.5	0.683503	5	1.75	-3.25	0.816497	0.957427	0.140931	0.75	0.5	-0.25	0.957427	0.57735	-0.380077	13.2914	9.01954	-4.27191	7.79857	6.10862	-1.68995	79.1504	30.3223	-48.8281	16.0604	1.90676	-14.1536	0.094	0.102	0.0796667	1	-3		2	1	G84
6	0.25	0.25	0	0.5	0.5	0	0.5	0.333333	-0.166667	1	0.57735	-0.42265	4	3.5	-0.5	1.82574	2.88675	1.06101	0.25	0.25	0	0.5	0.5	0	4.57857	1.7349	-2.84367	4.89028	2.18053	-2.70975	39.3467	1.06812	-38.2785	46.7541	9999	9952.25	0.106	0.085	0.0966667	0	-3		2	2	Y98
7	0	0.5	0.5	0	0.57735	0.57735	0.75	0.5	-0.25	0.5	0.57735	0.0773503	3	4.75	1.75	0.816497	2.06155	1.24506	0.75	1	0.25	0.957427	1.41421	0.456786	4.93112	6.41518	1.48406	0.815731	1.7056	0.889869	47.2229	2.27208	-44.9508	31.3471	4.28983	-27.0573	0.357	0.154	0.257	0	-3		3	2	B74
8	0	0.25	0.25	0	0.5	0.5	0.5	0.75	0.25	0.57735	0.5	-0.0773503	4.75	4.25	-0.5	0.957427	1.70783	0.750398	0.5	0.75	0.25	1	0.957427	-0.0425729	5.32772	4.23375	-1.09397	3.05216	2.13281	-0.919351	98.1979	1.29021	-96.9077	3.41141	11.7925	8.3811	0.812	0.383	0.669	3	2		3	1	orange dot
9	0	0	0	0	0	0	0.333333	2.25	1.91667	0.57735	1.89297	1.31562	2.25	2.25	0	3.30404	1.5	-1.80404	1.75	0.5	-1.25	1.25831	0.57735	-0.680955	6.62067	5.90566	-0.715004	2.97729	1.99484	-0.982449	45.9317	18.7417	-27.19	26.2141	2.69583	-23.5183	0.143	0.117	0.126	0	-6		4	2	Odot
10	0	0	0	0	0	0	1.5	0.5	-1	1.29099	0.57735	-0.713644	4.5	3.75	-0.75	2.64575	0.957427	-1.68832	0	0.25	0.25	0	0.5	0.5	3.3043	3.39039	0.0860877	1.39066	0.758096	-0.632563	9.83792	6.18938	-3.64854	5.94941	13.3597	7.41029	0.137	0.12	0.139667	0	0		4	1	W4
11	0.25	0	-0.25	0.5	0	-0.5	0.75	1	0.25	0.957427	0	-0.957427	4.25	3.5	-0.75	2.5	1.29099	-1.20901	0	0	0	0	0	0	4.98955	7.89955	2.90999	3.76682	4.36434	0.59752	20.7879	16.3227	-4.46521	23.8064	3.9414	-19.865	0.109	0.052	0.0733333	0	-1		4	2	W46
12	0.5	0.75	0.25	0.57735	0.5	-0.0773503	0.5	0.5	0	0.57735	0.57735	0	3.5	5.25	1.75	1.73205	2.06155	0.329502	1	0.25	-0.75	1.1547	0.5	-0.654701	1.42419	2.83793	1.41374	1.28838	3.46162	2.17324	43.1196	1.17958	-41.94	49.5189	4.5441	-44.9748	0.044	0.09	0.06	0	-3		6	2	G23
13	0.25	0.75	0.5	0.5	0.5	0	1.33333	0.75	-0.583333	1.1547	0.5	-0.654701	3	5.25	2.25	2.44949	1.89297	-0.55652	0.25	0	-0.25	0.5	0	-0.5	3.55049	7.04496	3.49447	0.802002	2.90241	2.1004	7.08	6.48792	-0.592083	7.20458	0	-7.20458	0.153	0.24	0.198667	0	-6		6	1	G32
14	0.75	0.75	0	0.5	0.5	0	0.75	1.5	0.75	0.957427	2.38048	1.42305	3.75	3.5	-0.25	0.957427	2.08167	1.12424	0.5	0	-0.5	1	0	-1	9.74593	6.33237	-3.41356	0.623136	1.43305	0.809918	24.7413	6.48743	-18.2538	36.3293	47.3133	10.984	0.186	0.27	0.222667	0	-1		8	1	O17
15	0.5	0.75	0.25	0.57735	0.5	-0.0773503	2	2.5	0.5	1.1547	1.73205	0.57735	2.5	2.75	0.25	1.29099	2.21736	0.926361	0.5	0.25	-0.25	0.57735	0.5	-0.0773503	7.41448	2.66103	-4.75345	5.16313	1.5246	-3.63853	19.105	31.3131	12.2081	25.2435	2.66639	-22.5771	0.092	0.138	0.117667	0	-1		8	2	OB dot
16	0.75	0.5	-0.25	0.5	0.57735	0.0773503	0.5	0.5	0	0.57735	0.57735	0	4.25	4.25	0	0.957427	2.06155	1.10413	0.75	1	0.25	0.957427	1.1547	0.197273	6.27259	8.49211	2.21952	3.66422	3.39409	-0.27013	52.1729	1.34792	-50.825	35.1683	2.11444	-33.0538	0.071	0.146	0.118667	0	2		8	2	orange dot
17	0.75	0.75	0	0.5	0.5	0	0.75	0.25	-0.5	12.7019	0.5	-12.2019	4.25	4.25	0	0.957427	0.957427	0	0	0	0	0	0	0	5.96766	7.48838	1.52072	4.71673	3.82713	-0.889598	21.1896	7.93583	-13.2537	30.9407	9.53907	-21.4017	0.24	0.335	0.283667	0	1		9	1	B89
18	0.25	0	-0.25	0.5	9999	9998.5	1.75	2	0.25	1.70783	9999	9997.29	3	1	-2	1.41421	9999	9997.59	0	1	1	0	9999	9999	12.4117	4.20256	-8.20914	5.26364	9999	9993.74	53.9571	28.0658	-25.8913	14.5576	7.62853	-6.92909	9999	9999	9999	9999	9999		9	1	LPW
19	0.5	0.25	-0.25	0.57735	0.5	-0.0773503	0.5	2	1.5	0.57735	1.41421	0.836863	4	2.75	-1.25	1.41421	1.70783	0.293612	0.5	0	-0.5	1	0	-1	8.83744	7.01298	-1.82446	4.0658	2.02438	-2.04142	2.96417	1.09542	-1.86875	3.4232	14.0604	10.6372	0.069	0.129	0.105333	0	-2		9	2	O43
20	0.5	0.5	0	0.57735	0.57735	0	1	1.75	0.75	0.816497	1.5	0.683503	3.25	3.25	0	2.21736	1.25831	-0.95905	0	1.25	1.25	0	0.957427	0.957427	4.13727	7.02887	2.8916	2.78432	2.82505	0.0407369	8.4825	9.11542	0.632917	14.7753	16.7087	1.93346	0.111	0.124	0.117667	0	-5		10	1	2xpink
21	1	1	0	0	0	0	1	0.25	-0.75	17.976	0.5	-17.476	3.75	4	0.25	1.5	0.816497	-0.683503	0	0	0	0	0	0	4.26002	6.17995	1.91993	2.83598	1.79065	-1.04533	49.0542	3.14188	-45.9123	32.4711	22.5584	-9.91264	0.148	0.171	0.156333	0	2		10	2	B37
22	1	1	0	0	0	0	1	0.75	-0.25	0.816497	0.5	-0.316497	4	3.25	-0.75	2.70801	0.957427	-1.75059	0	0	0	0	0	0	6.16539	5.27341	-0.891982	2.75902	1.17602	-1.58299	27.9246	7.49875	-20.4258	43.6821	15.8717	-27.8105	0.092	0.196	0.144333	0	-1		10	1	B73
23	1	0.5	-0.5	0	0.57735	0.57735	0.5	0.5	0	1	0.57735	-0.42265	4.75	5.25	0.5	1.25831	2.87228	1.61398	0.75	0	-0.75	0.957427	0	-0.957427	7.96947	5.75933	-2.21014	4.73183	1.12444	-3.60739	75.7779	18.5404	-57.2375	8.76143	0.490194	-8.27124	0.103	0.86	0.356	0	0		13	2	B20
24	0.5	0.25	-0.25	0.57735	0.5	-0.0773503	0	0.25	0.25	0	0.5	0.5	5.75	7.25	1.5	1.70783	2.06155	0.353728	1	1	0	0.816497	0	-0.816497	13.3437	2.19914	-11.1446	8.89288	2.19677	-6.69611	22.4058	0.375833	-22.03	28.015	1.50938	-26.5056	0.575	0.759	0.679	6	1		13	1	B23
25	0.25	0.25	0	0.5	0.5	0	0.25	0.25	0	0.5	0.5	0	5.75	5.75	0	1.70783	2.36291	0.655083	1	0.5	-0.5	0.816497	0.57735	-0.239146	2.53739	5.10346	2.56608	1.63723	1.67558	0.038344	27.7392	1.07583	-26.6633	32.8806	1.88594	-30.9946	0.099	0.167	0.136333	0	-1		13	2	B25
26	0.5	0.5	0	0.57735	0.57735	0	0.75	0	-0.75	0.957427	0	-0.957427	5	6	1	2.16025	1.63299	-0.527254	0	0	0	0	0	0	1.82795	5.19899	3.37104	1.87905	1.83427	-0.0447815	2.64833	15.266	12.6177	3.07148	1.39571	-1.67577	0.321	0.864	0.572667	5	-1		14	1	B56
27	0.5	0.5	0	0.57735	0.57735	0	0.5	1.25	0.75	0.57735	1.25831	0.680955	3.75	3.25	-0.5	1.25831	1.89297	0.634664	0	0	0	0	0	0	10.7274	12.7301	2.00271	5.41914	1.93881	-3.48034	28.3142	14.5873	-13.7269	26.6798	18.7746	-7.90517	0.139	0.161	0.150667	0	0		14	2	B99
28	0.75	0.5	-0.25	0.5	0.57735	0.0773503	0	0	0	0	0	0	4.75	6.5	1.75	1.5	1	-0.5	0	0.25	0.25	0	0.5	0.5	5.2349	5.73035	0.495446	2.89921	1.09447	-1.80474	13.6479	1.69271	-11.9552	20.2541	8.92828	-11.3259	0.239	0.307	0.274667	2	1		14	1	Pink dot
29	0.25	0.75	0.5	0.5	0.5	0	0.75	0.25	-0.5	0.5	0.5	0	2.75	5	2.25	1.70783	1.1547	-0.553125	0	0	0	0	0	0	6.16119	4.47304	-1.68815	3.78771	0.979834	-2.80788	61.5067	2.99292	-58.5138	26.6995	1.16086	-25.5387	0.132	0.216	0.178667	3	2		15	2	O33
30	0.5	0.5	0	0.57735	0.57735	0	0.75	0	-0.75	0.957427	0	-0.957427	3	5	2	1.63299	1.1547	-0.478293	0.25	0	-0.25	0.5	0	-0.5	1.89855	3.09554	1.19699	1.05424	0.394375	-0.659864	46.5854	12.3262	-34.2592	42.75	6.92445	-35.8256	0.777	0.967	0.883333	9	0		15	1	O51
31	0.75	1	0.25	0.5	0	-0.5	0.25	0.5	0.25	0.5	0.57735	0.0773503	3	4	1	2.44949	1.63299	-0.816497	0	0	0	0	0	0	7.45065	5.81417	-1.63648	4.7324	4.10423	-0.628164	17.7525	5.08333	-12.6692	18.1607	1.39525	-16.7655	0.239	0.283	0.264333	1	-3		15	1	O55
32	1	0.75	-0.25	0	0.5	0.5	0	0.25	0.25	0	0.5	0.5	6.5	4.25	-2.25	1.73205	0.957427	-0.774624	0	0	0	0	0	0	3.07149	1.7001	-1.37139	0.886969	1.00453	0.117556	10.0021	1.58479	-8.41729	10.2484	9999	9988.75	0.187	0.247	0.208	0	-3		16	1	Lightpink&orange
33	1	0.75	-0.25	0	0.5	0.5	0	0.25	0.25	0	0.5	0.5	6.5	4.5	-2	1.29099	1	-0.290994	0.25	0	-0.25	0.5	0	-0.5	1.33428	7.60984	6.27556	1.08644	4.79169	3.70525	14.1258	2.23479	-11.891	23.9826	0.872329	-23.1103	0.15	0.232	0.180667	0	0		16	2	Y49
34	0.75	1	0.25	0.5	0	-0.5	0	0.25	0.25	0	0.5	0.5	5.25	4.75	-0.5	3.59398	1.5	-2.09398	0	0.5	0.5	0	1	1	2.33728	5.1912	2.85392	1.74348	3.50388	1.7604	3.55542	0.793542	-2.76188	3.34827	1.71506	-1.63321	0.079	0.115	0.097	0	-1		16	2	Y70

## Sheet: dino_covar
id	weight	head_width		Colony	treatment	individual	legend
2	388	5.129		1	1	G6	treatment1	CoA
3	362	4.596		1	1	G8	treatment2	Methoprene
5	419	4.904		2	1	G84
8	299	4.76		3	1	orange dot
10	335	4.958		4	1	W4
13	348	4.796		6	1	G32
14	438	4.827		8	1	O17
17	240	4.9		9	1	B89
18	151	9999		9	1	LPW
20	422	4.986		10	1	2xpink
22	307	4.621		10	1	B73
24	307	4.357		13	1	B23
26	130	4.807		14	1	B56
28	200	4.9		14	1	Pink dot
30	572	4.912		15	1	O51
31	307	4.879		15	1	O55
32	427	5.114		16	1	Lightpink&orange
1	334	4.959		1	2	blue dot
4	399	5.091		2	2	orange dot x 2
6	374	4.931		2	2	Y98
7	382	4.596		3	2	B74
9	260	4.544		4	2	Odot
11	477	4.749		4	2	W46
12	330	4.808		6	2	G23
15	403	4.978		8	2	OB dot
16	296	4.804		8	2	orange dot
19	354	4.996		9	2	O43
21	390	9999		10	2	B37
23	401	4.98		13	2	B20
25	270	4.753		13	2	B25
27	370	5.034		14	2	B99
29	374	5.061		15	2	O33
33	480	5.04		16	2	Y49
34	334	4.939		16	2	Y70
